# Supplementary material for: Novel Cyclic Peptides for Targeting EGFR and EGRvIII Mutation for Drug Delivery
Source: Pharmaceutics. 2022 Jul 20;14(7):1505. doi: 10.3390/pharmaceutics14071505 (PMC9318536; doi:10.3390/pharmaceutics14071505)
Supplement: Supplementary file 1 [file pharmaceutics-14-01505-s001.zip]

Archive with 1 entries (1 files):
- pharmaceutics-1783823-SM.pdf
